# Supplementary material for: Involvement of muscarinic receptors in psychomotor hyperactivity in dopamine-deficient mice
Source: Mol Brain. 2022 Nov 29;15:96. doi: 10.1186/s13041-022-00984-x (PMC9710075; doi:10.1186/s13041-022-00984-x)
Supplement: Supplementary file 1 — Additional file 1. All raw data are included in Additional file 1 [file 13041_2022_984_MOESM1_ESM.xlsx]

## Sheet: Fig 1(a) PZ
			Striatum (CPu)					Frontal Cortex
DD mice
ID#	Total	NSB	Specific	fmol/mg ETE		Total	NSB	Specific	fmol/mg ETE
2477	16239.8	7901.97	8337.77	48.29		14351	6915.53	7435.52	43.06
2523	17256.3	7517.26	9748.04	56.46		12418.7	7359.15	5059.54	29.3
2595	27659.3	5419.57	22239.7	128.81		29437.6	8488.53	20949.1	121.33
2604	16728.7	6683.22	10045.4	58.18		12240.4	6669.97	5570.4	32.26
2616	24165.7	6608.5	17557.2	101.69		18363.9	7894.43	10469.5	60.64
Mean:	20409.9	6826.1	13585.6	78.686		17362.3	7465.52	9896.81	57.318
S.E.M.	2318.98	429.04	2696.99	15.621		3213.8	329.951	2921.18	16.9191
WT mice
2514	20264.2	9936.22	10328	59.82		15618.2	7784.36	7833.84	45.37
2575	13290.5	6500.16	6790.33	39.33		8563.36	6657.08	1906.27	11.04
2520	13221.2	5959.52	7261.68	42.06		11865.3	6802.81	5062.51	29.32
2526	14745.5	5878.56	8866.89	51.35		11619.4	5492.89	6126.47	35.48
2527	32876.8	5310.91	27565.9	159.65		21911.8	6613.34	15298.5	88.6
Mean:	18879.6	6717.07	12162.6	70.442		13915.6	6670.1	7245.51	41.962
S.E.M.	3729.63	826.592	3901.21	22.5937		2290.93	363.907	2233.02	12.9324

## Sheet: Fig 1(b) AFDX
			Striatum (CPu)					Frontal Cortex
DD mice
ID#	Total	NSB	Specific	fmol/mg ETE		Total	NSB	Specific	fmol/mg ETE
2477	53418.9	4417.89	49001	232.34		41851.9	4290.96	37561	178.1
2523	57057.2	4387.46	52669.7	249.74		42315.6	4346.16	37969.4	180.04
2595	55989.3	3846.44	52142.9	247.24		44559.8	4479.99	40079.8	190.04
2604	61335.6	4223.18	57112.5	270.8		41539.8	4177.76	37362	177.16
2616	63392.5	4785.51	58607	277.89		44450.6	5117.58	39333	186.5
Mean:	58238.7	4332.1	53906.6	255.602		42943.5	4482.49	38461	182.368
S.E.M.	1814.42	152.277	1747.57	8.28621		649.632	166.059	531.069	2.51694
WT mice
2514	55682.9	4240.2	51442.8	243.92		35940.7	3689.87	32250.8	152.92
2575	61685.3	4268.87	57416.4	272.24		33641	4010.37	29630.6	140.5
2520	59284.9	3994.35	55290.5	262.16		38809.6	4001.8	34807.8	165.04
2526	58630.7	4305.2	54325.5	257.59		36756.4	4058.09	32698.3	155.04
2527	62245.4	4525.17	57720.2	273.69		41590.2	4637.43	36952.8	175.21
Mean:	59505.8	4266.76	55239.1	261.92		37347.6	4079.51	33268.1	157.742
S.E.M.	1176.57	84.6106	1143.42	5.42161		1345.5	154.013	1235.72	5.85778

## Sheet: Fig 1(c) 4DAMP
			Striatum (CPu)					Frontal Cortex
DD mice
ID#	Total	NSB	Specific	fmol/mg ETE		Total	NSB	Specific	fmol/mg ETE
2477	14775.1	8382	6393.06	30.31		12896.2	5684.28	7211.88	34.2
2523	16173.9	6511.62	9662.28	45.81		10258.6	4373.75	5884.86	27.9
2595	15150.1	6683.91	8466.16	40.14		13365.5	7088.53	6276.98	29.76
2604	16186.5	8481.35	7705.18	36.53		11904.5	5645.58	6258.88	29.68
2616	16512.4	8647.93	7864.49	37.29		9669.51	4587.11	5082.39	24.1
Mean:	15759.6	7741.36	8018.23	38.016		11618.8	5475.85	6143	29.128
S.E.M.	336.276	469.606	532.292	2.52372		721.619	483.619	343.915	1.63128
WT mice
2514	18102.6	8679.23	9423.38	44.68		14341.4	6590.96	7750.41	36.75
2575	15473.9	6146.56	9327.33	44.23		9316.92	5010.68	4306.23	20.42
2520	12810.5	5693.73	7116.77	33.74		9428.28	4577.86	4850.42	23
2526	15747.4	11090.9	4656.49	22.08		11405.6	7326.07	4079.58	19.34
2527	18666.8	7079.68	11587.1	54.94		10921.6	6342.27	4579.33	21.71
Mean:	16160.2	7738.02	8422.22	39.934		11082.8	5969.57	5113.19	24.244
S.E.M.	1046.88	981.684	1177.38	5.58269		911.188	510.968	671.903	3.18632

## Sheet: Fig 1(d) xanomeline
(min)	W4104	W4108	W4109	W4115	W4130	W4146	W4029	W4048	W4140	W4143	W4147	W4149	DD4057	DD4166	DD4191	DD4194.SAW	DD4195	DD3981	DD4015	DD4030	DD4190
0
10	2121	2285	2305	2359	3033	2847	1058	2722	1412	1614	2486	2136	765	1086	1692	1853	1494	1305	270	1411	401
20	1626	2282	1653	2442	2590	2385	686	2436	1723	1495	2290	1891	1391	1549	2854	2386	1901	943	556	1536	236
30	2291	2397	2539	2338	2495	2085	595	2123	1196	1350	2395	2053	2134	2217	2337	1768	2524	1835	924	2912	625
40	1883	1595	2407	1835	2433	2267	756	1961	1663	401	2069	1358	2300	2793	1755	2619	2650	1829	1309	2886	910
50	1392	1669	2546	1955	2553	1845	253	1268	1684	57	1483	931	2310	2157	3782	3046	2653	2206	932	2779	1109
60	1547	845	2503	2561	2134	1897	466	1356	1567	308	1720	1673	2222	2377	2002	2407	2764	2076	1604	2849	1257
70	962	1507	1772	1257	2522	1934	500	1430	858	37	1267	1530	3230	2508	2928	1272	1680	2322	1196	1569	169
80	632	473	1661	822	2163	1939	891	1039	489	60	2493	766	1639	377	3088	2332	2979	1984	1455	2438	1827
90	1657	1642	2380	1023	1556	1427	33	1191	1060	2	1333	790	2838	1849	2156	2368	2344	1824	1160	2855	1188
100	465	1548	2076	2174	2009	1287	615	372	500	235	2398	1126	2518	2975	3842	2706	2968	871	1735	2327	1154
110	1182	883	1851	2012	1382	590	832	1613	229	881	804	73	2343	1923	2240	1276	1935	2329	1495	2637	1551
120	535	923	1721	260	1921	1462	348	1635	18	357	59	175	2679	2030	3256	934	3011	2524	1444	1532	2351
130	324	1227	2105	1395	1831	1227	548	1224	2	1	0	108	1965	2500	2378	1644	1980	2313	2341	1742	2146
140	1912	1018	2449	98	1188	2038	647	581	0	0	0	11	3324	3249	3761	2802	2444	2184	1506	2617	1418
150	902	1113	1778	2234	1115	2188	233	439	309	0	4	0	3231	1313	2709	2184	2911	2638	2344	1693	2649
160	627	359	1889	1706	1196	1182	619	584	1213	0	0	1182	1330	2252	3253	2503	2449	1393	1382	1521	947
170	282	669	2377	2111	1638	1945	556	699	448	174	1280	1897	1953	1930	2761	2965	2947	2087	1867	2793	2283
180	1072	255	2171	2162	1589	1723	1343	2145	531	1447	1902	1960	2488	2551	2698	1697	2331	2546	1960	2797	2297
190	557	172	1374	385	653	570	697	1891	404	737	333	511	886	661	780	515	1436	1269	902	1167	724
200	78	0	327	140	0	2	3	219	0	150	2	0	0	25	93	14	30	48	32	21	14
210	60	0	64	31	0	0	0	85	0	27	75	212	8	0	2	0	32	0	0	1	0
220	82	26	65	163	0	0	0	4	0	21	102	0	3	71	2	0	102	30	0	0	0
230	4	130	62	5	0	0	0	2	0	0	0	0	0	93	0	0	70	0	0	2	2
240	7	5	191	59	0	0	21	2	0	8	3	0	22	48	0	181	76	0	3	0	0
250	0	0	69	10	0	0	0	0	22	2	73	41	0	131	0	43	214	130	53	0	23
260	0	93	43	100	0	0	0	104	0	0	62	0	169	29	0	195	126	83	0	20	76
270	0	0	7	68	0	0	0	95	0	0	31	0	65	100	0	62	132	86	62	35	26
280	0	0	15	4	2	0	0	0	0	0	0	0	99	54	0	1195	196	0	46	16	0
290	0	0	41	0	0	59	0	0	10	0	0	0	0	14	0	1772	199	282	62	15	19
300	14	0	0	13	0	60	19	51	0	96	0	0	302	163	15	1035	273	117	17	1	69
310	0	17	0	0	43	34	14	0	0	0	0	0	6	1026	16	1588	87	0	51	320	566
320	4	3	0	0	38	0	57	102	0	0	56	0	148	636	34	1046	901	133	74	236	155
330	4	0	0	0	0	0	15	4	0	0	35	0	480	525	31	1439	817	754	174	117	1079
340	0	4	0	13	0	382	37	25	0	0	0	349	800	1672	3	2299	1490	1039	374	140	897
350	0	0	21	0	0	106	26	125	0	0	0	37	1622	1237	33	795	1457	791	550	405	1741
360	137	0	0	0	0	0	63	288	0	0	0	226	1398	389	437	1785	2298	332	977	1238	1889

## Sheet: Fig 1(e) APE tosylate
(min)	W4029	W4048	W4140	W4143	W4147	W4149	W4104	W4108	W4109	W4115	W4130	W4146	DD3981	DD4015	DD4030	DD4178	DD4190	DD4057	DD4166	DD4191	DD4194	DD4195
0
10	959	2456	2750	2554	2298	2700	1910	2089	2321	1912	2729	2277	1192	686	471	1333	442	576	1018	639	1338	1625
20	503	2632	2601	2477	1976	2445	1178	2165	1979	1638	1973	2456	1220	696	1885	1520	457	1961	1241	1975	1938	1988
30	723	2738	2600	2260	2021	2269	1586	1762	2288	2172	1793	2087	1645	1448	1794	2230	1015	2157	1559	1671	1685	1136
40	587	2622	2361	1958	1902	2411	2188	1685	1798	1078	765	1426	1809	1148	2439	2003	716	2074	2464	2098	2480	2562
50	903	2482	2364	2067	2474	2403	1205	857	1648	1243	1196	1594	2861	2413	2929	1543	1107	2144	1587	3314	2354	2152
60	467	1882	2569	2067	2030	2240	1712	1073	1722	414	304	1346	2770	1962	2649	1935	1034	3103	2432	2067	677	1622
70	879	1661	1736	1564	1829	2553	533	1442	1001	990	437	1469	3188	2186	2023	880	1183	1747	1629	3537	2730	3148
80	556	1215	2550	1517	2491	2076	1283	1347	1864	759	1213	341	2728	1557	3016	899	479	2217	2122	3198	1679	1973
90	942	1828	2047	1415	1602	2262	1532	286	1733	897	1603	1013	2800	2578	2796	2613	1784	1409	2256	2421	1318	1917
100	676	1286	2403	721	2369	2005	1173	233	2484	901	428	883	3058	2456	3196	945	1464	1868	1635	2148	1761	2991
110	672	1263	1678	1085	1435	1832	1578	182	1620	103	402	537	2936	2140	2307	2632	784	3138	1587	3466	2376	3259
120	483	1293	1815	1206	2309	2224	1730	38	1762	1479	0	1001	2808	1794	3327	2339	1266	1958	2304	2728	2162	1972
130	837	1691	800	812	1753	1832	649	28	1617	1413	0	15	3118	2860	2528	584	1531	2985	2595	1225	1825	2957
140	606	846	1659	529	1661	1563	557	1205	1551	1761	796	1204	2527	2282	3385	2020	1039	2052	2243	3308	1765	3333
150	501	1495	1949	1325	2353	469	817	789	1173	14	1283	2108	2199	2282	2431	1594	357	1868	2282	3583	2684	1904
160	1303	1359	1415	461	1501	382	2109	35	1448	0	58	1159	3032	1697	3483	1387	1131	2637	1542	1932	2590	3402
170	1676	2602	915	1044	1653	884	809	7	662	1155	1	48	3129	1917	2609	2118	360	2550	2121	2451	1669	2343
180	1559	2339	1078	799	2261	1542	1634	1028	1473	1553	145	1204	2698	1904	3354	2305	1081	2108	2803	3101	1980	1871
190	1243	2416	1554	799	1710	1305	1143	1265	1635	256	317	1232	2824	2367	3168	2383	1070	2342	1637	3277	2524	2788
200	1083	1207	131	714	1758	1610	718	489	1577	74	149	451	3381	2718	3636	3079	1537	3142	1983	1039	2799	2378
210	880	1798	128	1130	2208	1066	531	568	1841	1217	753	241	2442	2080	3558	2322	1612	2615	2879	3488	2523	3264
220	1357	1530	353	959	368	1079	13	551	1427	282	69	1822	3308	3015	3419	2193	925	3001	3059	3573	984	1466
230	1540	1171	943	895	1391	793	0	112	1016	447	480	1302	2889	2400	3514	2634	491	2996	2347	2437	2547	3303
240	642	926	52	447	414	19	0	232	1259	0	98	129	2364	3140	3217	1895	1630	1020	2012	1995	2884	2236
250	1109	1675	745	364	16	356	0	585	1252	229	0	1045	2250	1272	3419	1456	1605	2787	2682	3514	1468	2640
260	1348	450	306	119	630	1420	0	504	732	527	0	1948	3373	2653	2820	2913	1092	2829	2709	3396	2668	3054
270	918	1058	29	13	2156	843	264	942	1715	289	203	1319	2886	2965	3435	1736	1310	2724	2899	1402	2651	2831
280	1160	987	97	314	525	98	2307	238	712	616	853	1222	3297	2384	3591	2606	1522	383	1827	3659	2868	2899
290	910	135	309	1610	0	15	2299	3	1456	18	1031	1459	2817	2936	3336	2414	1919	2294	3004	3455	2533	2945
300	1038	510	0	416	2	90	1890	26	827	0	2	523	3480	2434	2316	1807	1679	2966	3224	2224	2863	2567
310	870	124	0	25	0	0	2465	248	951	0	0	493	3001	2288	3587	2772	1251	2987	2716	3575	1670	3479
320	1133	12	0	0	0	0	1271	533	983	0	0	2082	3181	2419	3525	1040	1940	2348	3395	2011	3063	2045
330	1333	1963	0	2	2	0	1563	349	954	0	10	2025	3322	2771	3389	2474	1981	3273	2679	3332	2405	3222
340	1156	1551	4	0	0	2	893	18	1116	0	732	1914	2089	2278	3115	1632	1668	3184	2993	3668	2443	3117
350	1376	1341	0	0	0	0	1900	0	1042	0	91	1579	2289	2903	3627	2727	2468	2674	2441	2224	1521	3162
360	1517	864	0	3	7	0	496	0	1097	0	0	1675	2407	2844	2631	1485	1778	3347	2543	3537	2814	2704
06:00:00

## Sheet: Fig 1(f) VU0255035
(min)	W4170	W4171	W4172	W4215	W4222	W4235	W4249	W4250	W4274	W4277	W4314	W4316	DD4195	DD4212	DD4213	DD4220	DD4221	DD4223	DD4279	DD4284	DD4285	DD4290	DD4311	DD4322
0
10	1385	1442	347	2211	2251	2642	1252	1491	2352	2208	1747	2618	175	863	382	801	167	1	828	16	116	129	168	373
20	1025	583	571	2304	2222	2664	1170	1491	2160	2238	1025	2255	797	1103	852	1063	676	67	674	259	893	698	125	309
30	833	1557	356	1979	2453	2084	659	1482	1447	1675	1425	2298	1966	1303	2096	1181	2136	416	1471	715	2037	962	144	488
40	993	664	276	1824	2296	1921	461	911	2664	1689	398	2501	2906	1673	2593	1274	1612	774	1593	1872	2024	879	235	1204
50	899	550	330	1689	2427	2446	56	1153	2224	1959	580	2232	2040	1650	683	1361	2766	785	1823	1523	1855	809	591	794
60	1212	1021	363	930	2054	1911	27	853	1958	1634	706	2068	2436	1421	1748	2026	1634	627	2131	1710	2495	717	703	1135
70	851	249	1098	1659	809	2173	437	1033	2387	1849	356	1932	2228	1286	2456	547	1755	594	2153	2712	2170	705	852	1317
80	657	757	730	1441	2309	2345	712	1328	1945	1702	94	1921	1885	906	1661	1661	2732	1134	2272	1845	3215	720	1524	2365
90	1197	1056	530	1487	1097	1781	12	316	1049	1746	0	1597	2679	1765	2226	824	2389	1304	2207	3030	3713	326	1402	810
100	366	0	119	526	719	1292	5	826	878	1850	0	893	1910	2123	1828	2105	2468	1732	1987	2130	3277	2251	641	1635
110	233	0	421	214	82	899	39	135	349	733	1333	697	3254	2231	2231	668	3280	2125	2323	3571	3746	682	1984	2305
120	880	982	80	87	11	303	1	55	908	1508	303	1152	1461	1025	2394	927	1961	1377	1947	2352	2015	1392	1055	951
130	22	195	199	2	1992	924	603	129	2599	1293	13	1056	2890	2841	2436	1222	3240	1678	2469	3120	3358	445	1535	1342
140	7	762	302	296	86	491	281	1304	473	1376	0	373	3147	2780	2371	2180	2768	2786	2261	2490	3471	1722	2060	2571
150	2	1311	0	1479	337	54	78	355	245	1775	217	906	1416	2105	707	425	2569	1752	2139	2340	3118	1225	1586	1302
160	8	89	0	865	794	975	32	42	0	1501	678	625	3374	2706	1958	1371	2482	1498	2427	2845	3042	1595	1755	1528
170	917	5	65	638	367	1215	8	26	8	1521	122	1141	3180	1825	1712	1491	2707	2214	1855	2025	1924	543	1521	756
180	810	795	74	2179	2312	2260	688	1104	1950	1527	1587	1658	2222	1025	1727	1331	3087	2483	2122	2955	3129	835	2042	1658
190	409	545	177	143	770	378	249	472	285	201	349	319	230	594	801	259	1352	872	212	778	1035	249	334	325
200	65	0	0	0	0	0	0	0	0	15	0	0	0	0	0	0	0	0	6	0	3	0	0	0
210	0	0	0	30	0	15	0	0	35	86	0	0	1	222	0	37	0	0	210	261	0	0	0	0
220	18	0	0	150	0	257	0	0	0	827	0	0	0	317	91	271	471	0	352	65	0	51	0	0
230	0	36	0	316	0	252	0	0	3	840	274	3	325	484	743	222	97	0	122	78	284	372	53	168
240	249	9	0	1368	800	941	0	229	3	361	109	50	357	378	562	160	391	58	504	305	344	65	163	18
250	194	116	0	421	259	174	2	169	307	43	4	0	114	113	101	138	614	156	555	2804	195	655	98	109
260	0	104	0	26	254	0	6	36	2	20	151	117	65	310	991	219	1019	88	536	2954	296	733	47	16
270	0	5	114	124	0	6	2	27	3	6	4	0	35	510	836	3	2308	48	833	1626	1664	620	0	1
280	184	0	54	2	100	2	0	338	55	352	0	26	116	276	163	427	1424	88	1029	2990	3007	54	0	0
290	0	80	2	209	471	5	2	266	0	74	0	0	828	803	813	556	1505	134	468	3128	3161	248	0	199
300	0	105	0	28	50	420	0	5	6	9	0	3	287	602	1809	208	2991	485	531	3761	531	228	103	696
310	34	0	40	4	0	0	3	0	0	0	0	0	62	448	645	161	2803	582	880	2740	2751	1350	176	944
320	0	0	0	0	7	0	0	4	0	0	0	0	420	292	1076	863	1219	534	811	3493	3533	532	146	176
330	0	273	0	0	670	0	2	11	8	0	0	613	1453	204	1329	485	3163	132	532	2458	2578	660	62	842
340	0	6	0	0	1631	0	402	0	0	0	711	590	661	302	1380	23	1185	1049	374	3986	3391	29	8	1111
350	0	0	107	0	284	0	208	2	22	0	464	740	110	337	23	292	2427	930	508	3937	3111	301	0	1620
360	125	0	94	0	781	457	2	0	78	0	9	153	248	162	423	522	2944	1416	836	3258	3477	98	71	584
06:00:00

## Sheet: Fig 1(g) AQRA-741
(min)	W4170	W4171	W4172	W4215	W4222	W4235	W4249	W4250	W4275	W4277	W4314	W4316	DD4195	DD4212	DD4213	DD4220	DD4221	DD4223	DD4279	DD4284	DD4285	DD4290	DD4311	DD4322
0
10	2541	2617	2194	2208	2518	2733	1855	1970	2665	1250	2230	2462	566	635	423	257	671	23	1302	21	174	849	478	890
20	2264	2468	1300	1839	2451	2499	1384	1795	2497	901	1851	1750	854	574	521	453	1423	329	1054	665	766	1666	192	386
30	2579	2187	1602	2050	2505	2655	1082	1883	2215	1199	1914	1505	2828	975	456	446	2261	1365	1665	871	2289	1480	271	551
40	2349	1429	1403	1954	2536	2575	1278	1820	2012	822	2123	2081	2842	1339	1005	847	2604	1405	1812	2342	2959	1038	270	675
50	1840	2050	1088	2039	1877	2580	1483	1294	1781	1239	2094	1605	2429	1229	709	1421	2266	1241	1846	3018	1209	1471	709	725
60	1729	1632	1256	2311	2459	2488	1179	1522	1350	1393	1476	1441	1741	826	1468	1724	2436	1627	2058	1219	3197	2045	942	565
70	2456	967	990	1926	2179	2297	761	651	2228	650	1060	1412	1749	2271	2133	1396	2405	1837	2398	3229	2874	1591	1450	707
80	2323	1681	443	2009	2319	2499	929	1035	1602	424	1581	1326	3194	1686	1405	1453	2188	1486	2110	1772	2215	1018	834	478
90	1864	1322	614	1555	1985	2094	988	914	1390	147	1811	1263	1174	2171	1325	1299	2711	1684	2049	2094	3019	2223	1477	444
100	1089	1331	503	2202	2456	2237	282	619	486	230	972	831	3166	551	1178	1382	1849	1053	2231	3333	3307	773	76	152
110	1756	1797	48	1857	2038	2127	639	270	147	1285	581	1075	2376	2382	2702	1790	3053	1803	2339	2672	1674	2640	1243	152
120	1428	1057	810	1592	2757	1873	614	292	8	558	903	909	2708	2599	2712	2464	2039	2215	1903	2283	3002	1188	1588	104
130	1426	904	226	1368	2313	1821	485	19	0	955	255	520	3394	908	1828	1636	2830	178	1756	3756	3094	1592	11	353
140	1291	519	999	1397	2160	1794	23	0	0	730	257	554	1868	2839	2372	1905	1948	2057	1998	2354	2561	1672	125	30
150	1357	345	782	1839	2416	1335	1	920	0	190	11	527	3186	953	1583	2620	2655	1490	1883	2931	3134	1615	1495	12
160	1787	337	727	1240	1853	1899	0	1174	2000	0	0	767	2756	1786	2893	2419	2583	1798	1882	3715	1835	2509	134	0
170	2152	7	763	1601	2090	1466	1295	138	1869	0	767	659	2685	1893	1586	2129	2139	1493	2266	1762	2426	45	23	0
180	2017	1780	276	2454	2875	2338	1985	96	1484	167	2361	1975	3216	1071	2756	1764	2845	1372	2417	3510	3014	1371	225	0
190	862	1118	925	1639	2165	1840	660	680	322	157	96	1188	2709	1098	1212	285	683	1519	2170	1660	2152	1043	245	603
200	600	807	26	1571	1432	2008	203	219	644	779	1616	1356	1008	2105	2287	1987	2100	2303	1986	3770	2609	2436	841	321
210	1255	1506	396	1712	1714	2241	6	624	1978	484	726	187	1637	2529	3133	2588	2454	1145	2650	3532	1559	1119	2596	987
220	346	221	0	1167	1333	903	0	17	71	289	33	29	3269	2068	967	1329	1864	1507	2491	2047	2690	1496	1172	1767
230	108	0	69	1466	449	88	90	9	152	0	3	209	2628	675	2604	2742	2997	2354	2421	2588	2527	1837	2850	1288
240	89	1296	15	1172	525	636	0	0	0	94	1	820	3207	2210	1830	2830	2143	1021	1660	3516	2656	1894	942	2001
250	15	377	0	72	2	4	0	8	0	0	382	777	3113	2598	1728	2579	2604	2434	2676	2138	1294	1954	2520	2103
260	595	156	40	12	960	922	27	600	0	0	0	66	967	2322	3048	1549	2980	25	2771	3550	2872	227	1906	1572
270	73	0	0	2	1038	844	1444	803	1109	55	0	225	3327	1581	2336	1737	3088	2008	1997	3115	2575	749	454	1194
280	574	0	0	1110	1815	11	661	0	1553	839	74	66	3219	1401	2263	2096	1851	1739	2672	2483	2703	2469	1818	2159
290	314	876	0	792	817	0	9	2	46	2049	0	870	2598	1657	2702	2976	3074	188	2683	3451	2101	1619	2230	393
300	0	126	0	615	114	0	0	0	0	1893	0	9	3138	2609	1857	1423	2277	1649	1142	2958	2620	1843	1934	1407
310	0	0	0	1058	2	0	0	0	0	1441	0	2	2476	1453	2783	1795	2816	1164	2682	3580	2660	2932	1947	1793
320	0	0	0	3	1	0	186	0	0	582	857	118	3000	2524	1294	2707	3110	592	2474	2597	2162	1211	402	796
330	0	0	0	0	71	0	1164	33	0	230	566	2	2389	2970	2639	1980	2048	42	2209	3462	2763	2184	265	619
340	0	107	526	0	78	5	325	296	86	1191	22	2	3395	2697	2570	2663	3085	403	2252	3190	2597	1246	1947	570
350	4	0	344	2	7	648	3	0	0	64	0	0	1584	1476	2275	2562	2134	307	2559	3287	1397	2818	1861	171
360	0	0	93	0	2	588	217	417	0	0	0	0	3466	2408	2821	2703	2962	1179	2551	3686	2728	2068	1853	446
06:00:00

## Sheet: Fig 1(h) Saline
(min)	W4412	W4417	W4418	W4423	W4453	W4456	W4345	W4365	W4390	W4398	W4405	dd4343	dd4389	DD4420	DD4458	DD4463	DD4485	DD4488	DD4519	DD4520	DD4557	DD4558	DD4580
0
10	1807	2863	2738	2420	2596	2912	2648	2014	2580	2100	2455	543	457	100	231	661	1096	818	1036	1540	1435	96	32
20	1810	2835	2699	2759	2381	2613	2758	2022	2082	2377	2402	342	490	221	447	544	838	1199	1421	1608	1385	322	180
30	1602	2717	2760	2610	2240	2331	2066	1747	2161	2145	2232	1245	1275	616	664	590	1296	1572	1993	1662	1793	718	257
40	1811	2864	2493	2480	2380	2142	2527	1924	2106	2224	1732	874	2041	2134	1376	688	1873	1945	2407	1823	970	947	1285
50	1901	2372	2397	2499	2276	2211	2276	2031	2280	1990	2006	2225	2316	1415	1933	1130	1440	506	2053	2311	1474	2211	977
60	1913	2410	1919	2130	1983	2211	2507	1665	2023	2195	1507	2930	2705	2642	2088	1657	1968	830	2403	1899	1301	1710	2166
70	2000	2496	2216	2509	2006	2285	2265	2077	1839	1964	1321	1567	1882	2378	1827	1710	1851	1468	1963	2058	1795	1627	2804
80	1583	2179	2219	2291	1834	1382	2389	1910	2275	2433	2389	1997	2469	2199	2463	2676	1766	2209	2997	1096	631	1386	1216
90	1253	2277	2216	1748	1748	1633	1823	1475	1761	2020	1923	2843	2536	2501	2071	1461	2588	754	1779	1529	1673	1897	1953
100	694	2136	2410	1489	1131	1647	1708	660	1501	1684	1173	2951	2396	2171	2448	912	2698	1431	2071	673	1664	2601	2771
110	733	2142	2311	2202	856	1641	2438	1526	1673	1975	1007	2008	1950	2945	1989	1642	1853	1549	2854	2335	1271	1589	1758
120	1489	2142	2266	2268	1823	2104	1964	1773	1956	1871	1790	3032	2400	1923	1543	1637	2800	712	2681	1990	1655	2794	2286
130	436	1512	2282	1709	536	1478	1729	1485	1298	1689	342	3066	1971	2642	1675	746	1839	837	1906	2005	1566	2075	2450
140	161	1004	1855	1795	154	2441	1817	921	708	778	1328	1464	2992	2741	2278	627	1096	37	3183	1406	1399	2007	1962
150	17	931	1402	2441	26	1123	1597	1068	1716	555	1043	2575	2083	2080	2283	1478	2372	207	2554	1774	1293	1647	1760
160	8	578	1394	2607	0	1274	1542	706	450	303	161	2917	3031	2744	1846	1511	1918	17	2106	2022	651	2262	2430
170	0	346	873	1726	396	622	2571	1271	1165	128	451	1848	2662	1907	1912	621	2417	88	3036	2031	217	1368	2846
180	0	1836	2348	2626	649	1276	2781	2452	2344	1891	1737	2823	2589	2926	1551	890	1432	151	1117	627	482	1502	1459
190	1277	1363	1784	580	1119	1924	1189	1755	1200	2015	792	2034	1405	2263	1317	1436	1100	460	1455	1505	1051	1760	2491
200	1094	2719	869	1723	644	617	2456	1658	1564	2162	1169	1333	2502	3454	2869	1290	2424	955	2685	2603	1757	1650	2727
210	641	1898	960	1389	378	24	1733	2016	214	1523	687	2500	2836	3367	837	1749	2124	1007	1686	2667	1787	2563	2932
220	114	542	595	1717	0	618	1057	626	44	445	243	2147	2888	2316	2179	1338	2179	317	2927	1754	1347	521	2262
230	0	1055	1249	785	0	83	999	615	1172	428	2084	3453	1700	2885	2925	2211	1753	236	3304	2603	1307	2340	2566
240	0	1011	698	1797	0	26	2089	80	1334	114	980	3129	1789	2437	2614	2242	2048	231	2240	2574	974	2205	2597
250	0	265	584	1516	0	0	1384	191	1023	103	243	173	2972	3547	2832	2001	2498	730	2789	2839	904	1449	3078
260	0	18	1974	981	0	0	820	483	133	0	579	2966	3047	1905	1519	2250	1156	2236	2869	1476	575	1385	2953
270	0	958	253	531	0	0	560	1187	253	0	97	3451	2899	3326	2139	1441	2470	2189	2079	3130	936	1395	3094
280	0	2065	512	600	0	0	303	233	3	0	3	3326	2332	2215	2762	1637	2513	1054	1414	3076	857	968	2026
290	0	1978	78	1713	0	0	1	280	914	1	3	637	3079	3295	1872	2419	2930	1994	1912	2722	378	246	3352
300	0	1109	114	991	0	0	0	27	1086	629	0	2747	3101	2239	2785	1582	1293	2302	1409	2388	477	173	2261
310	0	1780	0	745	366	0	0	58	359	1313	0	3452	3284	1912	1474	1532	3043	1164	1684	1845	216	389	2978
320	0	926	0	88	931	0	4	20	7	1184	1217	2275	1559	2338	2644	2392	2848	610	357	1171	5	89	3146
330	796	666	691	2325	1412	630	1289	0	0	136	2297	3255	3372	2796	2592	1519	3359	1574	196	1715	0	337	2327
340	275	0	168	1443	1054	492	1114	0	0	21	1416	2893	3156	1735	1993	2082	2423	73	154	1536	184	172	3214
350	3	0	0	503	1431	537	1417	0	0	0	181	3050	2060	3313	2864	2649	2191	772	35	2446	679	0	3314
360	0	0	0	274	472	14	1768	0	62	0	2388	3336	3160	2756	2058	1862	2889	1900	93	2263	364	18	2507
06:00:00
